# Supplementary material for: Quality and Safety of Vaccines Manufacturing: An Online Survey on Attitudes and Perceptions of Italian Internet Users
Source: Vaccines (Basel). 2021 Sep 13;9(9):1015. doi: 10.3390/vaccines9091015 (PMC8472959; doi:10.3390/vaccines9091015)
Supplement: Supplementary file 1 [file vaccines-09-01015-s001.zip]

Archive with 1 entries (1 files):
- vaccines-1346441-supplementary.pdf
